# Supplementary material for: Perceptions of Intentionality for Goal-Related Action: Behavioral Description Matters
Source: PLoS One. 2015 Mar 17;10(3):e0119841. doi: 10.1371/journal.pone.0119841 (PMC4362945; doi:10.1371/journal.pone.0119841)
Supplement: S1 Data — (ZIP) [file pone.0119841.s001.zip]

Archive with 6 entries (5 files):
- Raw_Data_for_PLOS/
- Raw_Data_for_PLOS/Study_1_Donating_data.sav
- Raw_Data_for_PLOS/Study_2_Hand_slap_data.sav
- Raw_Data_for_PLOS/Study_3_Uncle_killing_data.sav
- Raw_Data_for_PLOS/Study_4_Amoral_Outcome_data.sav
- Raw_Data_for_PLOS/Study_5_Accidental_DVs_data.sav
